# Supplementary material for: Hypereosinophilic syndrome with cardiac and cutaneous involvement: Missed treatment opportunity of a case from Ethiopia
Source: Clin Case Rep. 2024 May 21;12(5):e8844. doi: 10.1002/ccr3.8844 (PMC11109040; doi:10.1002/ccr3.8844)
Supplement: Supplementary file 1 — Video S1. [file CCR3-12-e8844-s001.zip]

Archive with 2 entries (2 files):
- ccr38844-sup-0001-VideoS1.mp4
- ccr38844-sup-0002-VideoS1.docx
